# Supplementary material for: The Italian epistemic marker mi sa [to me it knows] compared to so [I know], non so [I don’t know], non so se [I don’t know whether], credo [I believe], penso [I think]
Source: PLoS One. 2022 Sep 22;17(9):e0274694. doi: 10.1371/journal.pone.0274694 (PMC9499615; doi:10.1371/journal.pone.0274694)
Supplement: S1 Data — (XLSX) [file pone.0274694.s001.xlsx]

## Sheet: db
ID answer	Gender	Age	Level of education	Mother tongue	1_I know that Andrea is going to Verona	1_Uncertainty	2_I do not know why Andrea is going to Verona	2_Uncertainty	3_I do not know whether Andrea is going to Verona	3_Uncertainty	4_To me it knows that Andrea is going to Verona	4_Uncertainty	5_I believe that Andrea is going to Verona	5_Uncertainty	6_I think that Andrea is going to Verona	6_Uncertainty
27	Male	74	Postgraduate studies (PhD, specialisations, etc.)	Italian	The speaker communicates to be certain that Andrea is going to Verona		The speaker communicates not to know the reasons why Andrea is going to Verona		The speaker communicates not to be certain that Andrea is going to Verona	1	The speaker communicates not to be certain that Andrea is going to Verona	2	The speaker communicates not to be certain that Andrea is going to Verona	10	The speaker communicates not to be certain that Andrea is going to Verona	1
29	Male	74	Postgraduate studies (PhD, specialisations, etc.)	Italian	The speaker communicates not to be certain that Andrea is going to Verona	3	The speaker communicates not to be certain about the reasons why Andrea is going to Verona	5	The speaker communicates not to be certain that Andrea is going to Verona	10	The speaker communicates not to know that Andrea is going to Verona		The speaker communicates not to be certain that Andrea is going to Verona	2	The speaker communicates not to be certain that Andrea is going to Verona	9
52	Female	48	MA	Italian	The speaker communicates to be certain that Andrea is going to Verona		The speaker communicates not to know the reasons why Andrea is going to Verona		The speaker communicates not to be certain that Andrea is going to Verona	7	The speaker communicates not to be certain that Andrea is going to Verona	5	The speaker communicates to be certain that Andrea is going to Verona		The speaker communicates to be certain that Andrea is going to Verona
53	Female	40	High school diploma	Italian	The speaker communicates to be certain that Andrea is going to Verona		The speaker communicates not to know the reasons why Andrea is going to Verona		The speaker communicates not to know that Andrea is going to Verona		The speaker communicates not to be certain that Andrea is going to Verona	5	The speaker communicates not to be certain that Andrea is going to Verona	5	The speaker communicates not to be certain that Andrea is going to Verona	5
56	Female	47	High school diploma	Italian	The speaker communicates to be certain that Andrea is going to Verona		The speaker communicates not to be certain about the reasons why Andrea is going to Verona	7	The speaker communicates not to know that Andrea is going to Verona		The speaker communicates not to know that Andrea is going to Verona		The speaker communicates not to be certain that Andrea is going to Verona	3	The speaker communicates not to be certain that Andrea is going to Verona	2
58	Female	46	Postgraduate studies (PhD, specialisations, etc.)	Italian	The speaker communicates to be certain that Andrea is going to Verona		The speaker communicates not to know the reasons why Andrea is going to Verona		The speaker communicates not to be certain that Andrea is going to Verona	8	The speaker communicates not to be certain that Andrea is going to Verona	5	The speaker communicates not to be certain that Andrea is going to Verona	1	The speaker communicates not to be certain that Andrea is going to Verona	2
61	Female	32	High school diploma	Italian	The speaker communicates to be certain that Andrea is going to Verona		The speaker communicates not to know the reasons why Andrea is going to Verona		The speaker communicates not to be certain that Andrea is going to Verona	8	The speaker communicates not to be certain that Andrea is going to Verona	4	The speaker communicates not to be certain that Andrea is going to Verona	2	The speaker communicates not to be certain that Andrea is going to Verona	5
62	Female	53	Postgraduate studies (PhD, specialisations, etc.)	Italian	The speaker communicates to be certain that Andrea is going to Verona		The speaker communicates to be certain about the reasons why Andrea is going to Verona		The speaker communicates not to know that Andrea is going to Verona		The speaker communicates not to be certain that Andrea is going to Verona	4	The speaker communicates not to be certain that Andrea is going to Verona	5	The speaker communicates to be certain that Andrea is going to Verona
63	Female	41	MA	Italian	The speaker communicates to be certain that Andrea is going to Verona		The speaker communicates not to know the reasons why Andrea is going to Verona		The speaker communicates not to know that Andrea is going to Verona		The speaker communicates to be certain that Andrea is going to Verona		The speaker communicates not to be certain that Andrea is going to Verona	6	The speaker communicates to be certain that Andrea is going to Verona
67	Male	46	Postgraduate studies (PhD, specialisations, etc.)	Italian	The speaker communicates to be certain that Andrea is going to Verona		The speaker communicates not to be certain about the reasons why Andrea is going to Verona	10	The speaker communicates not to know that Andrea is going to Verona		The speaker communicates to be certain that Andrea is going to Verona		The speaker communicates not to be certain that Andrea is going to Verona	3	The speaker communicates not to be certain that Andrea is going to Verona	3
68	Female	45	MA	Italian	The speaker communicates to be certain that Andrea is going to Verona		The speaker communicates not to know the reasons why Andrea is going to Verona		The speaker communicates not to be certain that Andrea is going to Verona	8	The speaker communicates not to be certain that Andrea is going to Verona	2	The speaker communicates not to be certain that Andrea is going to Verona	4	The speaker communicates not to be certain that Andrea is going to Verona	3
72	Female	34	High school diploma	Italian	The speaker communicates to be certain that Andrea is going to Verona		The speaker communicates not to know the reasons why Andrea is going to Verona		The speaker communicates not to know that Andrea is going to Verona		The speaker communicates not to be certain that Andrea is going to Verona	7	The speaker communicates not to be certain that Andrea is going to Verona	7	The speaker communicates not to be certain that Andrea is going to Verona	10
73	Female	52	Primary or middle school diploma	Italian	The speaker communicates to be certain that Andrea is going to Verona		The speaker communicates not to know the reasons why Andrea is going to Verona		The speaker communicates not to know that Andrea is going to Verona		The speaker communicates not to be certain that Andrea is going to Verona	7	The speaker communicates not to be certain that Andrea is going to Verona	7	The speaker communicates not to be certain that Andrea is going to Verona	7
77	Female	47	High school diploma	Italian	The speaker communicates to be certain that Andrea is going to Verona		The speaker communicates not to know the reasons why Andrea is going to Verona		The speaker communicates not to know that Andrea is going to Verona		The speaker communicates not to be certain that Andrea is going to Verona	4	The speaker communicates not to be certain that Andrea is going to Verona	3	The speaker communicates not to know that Andrea is going to Verona
78	Male	40	Postgraduate studies (PhD, specialisations, etc.)	Italian	The speaker communicates to be certain that Andrea is going to Verona		The speaker communicates not to know the reasons why Andrea is going to Verona		The speaker communicates not to know that Andrea is going to Verona		The speaker communicates to be certain that Andrea is going to Verona		The speaker communicates to be certain that Andrea is going to Verona		The speaker communicates to be certain that Andrea is going to Verona
81	Female	44	High school diploma	Italian	The speaker communicates to be certain that Andrea is going to Verona		The speaker communicates not to know the reasons why Andrea is going to Verona		The speaker communicates not to be certain that Andrea is going to Verona	5	The speaker communicates to be certain that Andrea is going to Verona		The speaker communicates to be certain that Andrea is going to Verona		The speaker communicates not to be certain that Andrea is going to Verona	5
84	Female	44	MA	Italian	The speaker communicates to be certain that Andrea is going to Verona		The speaker communicates not to know the reasons why Andrea is going to Verona		The speaker communicates not to know that Andrea is going to Verona		The speaker communicates to be certain that Andrea is going to Verona		The speaker communicates not to be certain that Andrea is going to Verona	3	The speaker communicates not to be certain that Andrea is going to Verona	5
85	Female	42	Postgraduate studies (PhD, specialisations, etc.)	Italian	The speaker communicates to be certain that Andrea is going to Verona		The speaker communicates not to know the reasons why Andrea is going to Verona		The speaker communicates not to know that Andrea is going to Verona		The speaker communicates not to be certain that Andrea is going to Verona	1	The speaker communicates not to be certain that Andrea is going to Verona	3	The speaker communicates not to be certain that Andrea is going to Verona	5
86	Female	31	High school diploma	Italian	The speaker communicates to be certain that Andrea is going to Verona		The speaker communicates not to know the reasons why Andrea is going to Verona		The speaker communicates not to be certain that Andrea is going to Verona	6	The speaker communicates not to be certain that Andrea is going to Verona	5	The speaker communicates not to be certain that Andrea is going to Verona	6	The speaker communicates not to be certain that Andrea is going to Verona	6
88	Female	36	BA	Italian	The speaker communicates to be certain that Andrea is going to Verona		The speaker communicates not to be certain about the reasons why Andrea is going to Verona	5	The speaker communicates not to be certain that Andrea is going to Verona	5	The speaker communicates not to be certain that Andrea is going to Verona	5	The speaker communicates not to be certain that Andrea is going to Verona	5	The speaker communicates not to be certain that Andrea is going to Verona	5
90	Female	55	High school diploma	Italian	The speaker communicates to be certain that Andrea is going to Verona		The speaker communicates not to know the reasons why Andrea is going to Verona		The speaker communicates not to know that Andrea is going to Verona		The speaker communicates not to be certain that Andrea is going to Verona	3	The speaker communicates not to be certain that Andrea is going to Verona	1	The speaker communicates not to be certain that Andrea is going to Verona	1
92	Female	35	Postgraduate studies (PhD, specialisations, etc.)	Italian	The speaker communicates to be certain that Andrea is going to Verona		The speaker communicates not to know the reasons why Andrea is going to Verona		The speaker communicates not to know that Andrea is going to Verona		The speaker communicates not to be certain that Andrea is going to Verona	8	The speaker communicates not to be certain that Andrea is going to Verona	7	The speaker communicates not to be certain that Andrea is going to Verona	7
94	Female	47	Primary or middle school diploma	Italian	The speaker communicates to be certain that Andrea is going to Verona		The speaker communicates not to know the reasons why Andrea is going to Verona		The speaker communicates not to know that Andrea is going to Verona		The speaker communicates not to be certain that Andrea is going to Verona	5	The speaker communicates to be certain that Andrea is going to Verona		The speaker communicates to be certain that Andrea is going to Verona
96	Female	28	High school diploma	Italian	The speaker communicates to be certain that Andrea is going to Verona		The speaker communicates not to know the reasons why Andrea is going to Verona		The speaker communicates not to know that Andrea is going to Verona		The speaker communicates not to be certain that Andrea is going to Verona	5	The speaker communicates not to be certain that Andrea is going to Verona	3	The speaker communicates not to be certain that Andrea is going to Verona	6
97	Female	52	High school diploma	Italian	The speaker communicates to be certain that Andrea is going to Verona		The speaker communicates not to know the reasons why Andrea is going to Verona		The speaker communicates not to be certain that Andrea is going to Verona	8	The speaker communicates not to be certain that Andrea is going to Verona	4	The speaker communicates not to be certain that Andrea is going to Verona	1	The speaker communicates not to be certain that Andrea is going to Verona	2
101	Female	31	MA	Not Italian	The speaker communicates to be certain that Andrea is going to Verona		The speaker communicates not to know the reasons why Andrea is going to Verona		The speaker communicates not to know that Andrea is going to Verona		The speaker communicates not to be certain that Andrea is going to Verona	4	The speaker communicates not to be certain that Andrea is going to Verona	2	The speaker communicates not to be certain that Andrea is going to Verona	3
103	Male	60	High school diploma	Italian	The speaker communicates to be certain that Andrea is going to Verona		The speaker communicates not to know the reasons why Andrea is going to Verona		The speaker communicates not to know that Andrea is going to Verona		The speaker communicates not to be certain that Andrea is going to Verona	5	The speaker communicates not to be certain that Andrea is going to Verona	5	The speaker communicates not to be certain that Andrea is going to Verona	3
105	Female	49	MA	Italian	The speaker communicates to be certain that Andrea is going to Verona		The speaker communicates not to know the reasons why Andrea is going to Verona		The speaker communicates not to know that Andrea is going to Verona		The speaker communicates not to be certain that Andrea is going to Verona	6	The speaker communicates not to be certain that Andrea is going to Verona	6	The speaker communicates not to be certain that Andrea is going to Verona	7
110	Female	37	High school diploma	Italian	The speaker communicates to be certain that Andrea is going to Verona		The speaker communicates not to know the reasons why Andrea is going to Verona		The speaker communicates not to be certain that Andrea is going to Verona	8	The speaker communicates not to be certain that Andrea is going to Verona	5	The speaker communicates not to be certain that Andrea is going to Verona	4	The speaker communicates not to be certain that Andrea is going to Verona	1
112	Male	46	High school diploma	Italian	The speaker communicates to be certain that Andrea is going to Verona		The speaker communicates not to know the reasons why Andrea is going to Verona		The speaker communicates not to know that Andrea is going to Verona		The speaker communicates not to be certain that Andrea is going to Verona	5	The speaker communicates not to be certain that Andrea is going to Verona	1	The speaker communicates not to know that Andrea is going to Verona
116	Male	56	BA	Not Italian	The speaker communicates to be certain that Andrea is going to Verona		The speaker communicates not to be certain about the reasons why Andrea is going to Verona	7	The speaker communicates not to be certain that Andrea is going to Verona	7	The speaker communicates not to be certain that Andrea is going to Verona	7	The speaker communicates not to be certain that Andrea is going to Verona	6	The speaker communicates not to be certain that Andrea is going to Verona	7
120	Male	22	High school diploma	Italian	The speaker communicates not to be certain that Andrea is going to Verona	1	The speaker communicates not to know the reasons why Andrea is going to Verona		The speaker communicates not to be certain that Andrea is going to Verona	6	The speaker communicates not to be certain that Andrea is going to Verona	3	The speaker communicates not to be certain that Andrea is going to Verona	2	The speaker communicates not to be certain that Andrea is going to Verona	3
121	Male	49	Postgraduate studies (PhD, specialisations, etc.)	Bilingual (two mother tongues, one of which is Italian)	The speaker communicates to be certain that Andrea is going to Verona		The speaker communicates not to know the reasons why Andrea is going to Verona		The speaker communicates not to be certain that Andrea is going to Verona	6	The speaker communicates to be certain that Andrea is going to Verona		The speaker communicates to be certain that Andrea is going to Verona		The speaker communicates to be certain that Andrea is going to Verona
122	Female	47	High school diploma	Italian	The speaker communicates to be certain that Andrea is going to Verona		The speaker communicates not to know the reasons why Andrea is going to Verona		The speaker communicates not to be certain that Andrea is going to Verona	5	The speaker communicates not to be certain that Andrea is going to Verona	5	The speaker communicates not to be certain that Andrea is going to Verona	5	The speaker communicates not to be certain that Andrea is going to Verona	5
123	Female	75	High school diploma	Italian	The speaker communicates to be certain that Andrea is going to Verona		The speaker communicates not to know the reasons why Andrea is going to Verona		The speaker communicates not to be certain that Andrea is going to Verona	5	The speaker communicates not to be certain that Andrea is going to Verona	2	The speaker communicates not to be certain that Andrea is going to Verona	3	The speaker communicates not to be certain that Andrea is going to Verona	2
125	Male	44	Postgraduate studies (PhD, specialisations, etc.)	Italian	The speaker communicates to be certain that Andrea is going to Verona		The speaker communicates not to know the reasons why Andrea is going to Verona		The speaker communicates not to be certain that Andrea is going to Verona	8	The speaker communicates not to be certain that Andrea is going to Verona	1	The speaker communicates to be certain that Andrea is going to Verona		The speaker communicates not to be certain that Andrea is going to Verona	4
129	Female	43	Postgraduate studies (PhD, specialisations, etc.)	Italian	The speaker communicates to be certain that Andrea is going to Verona		The speaker communicates not to be certain about the reasons why Andrea is going to Verona	8	The speaker communicates not to be certain that Andrea is going to Verona	7	The speaker communicates not to be certain that Andrea is going to Verona	5	The speaker communicates not to be certain that Andrea is going to Verona	4	The speaker communicates not to be certain that Andrea is going to Verona	5
133	Female	46	Postgraduate studies (PhD, specialisations, etc.)	Italian	The speaker communicates to be certain that Andrea is going to Verona		The speaker communicates not to know the reasons why Andrea is going to Verona		The speaker communicates not to be certain that Andrea is going to Verona	5	The speaker communicates to be certain that Andrea is going to Verona		The speaker communicates to be certain that Andrea is going to Verona		The speaker communicates to be certain that Andrea is going to Verona
134	Female	40	Postgraduate studies (PhD, specialisations, etc.)	Italian	The speaker communicates to be certain that Andrea is going to Verona		The speaker communicates not to know the reasons why Andrea is going to Verona		The speaker communicates not to know that Andrea is going to Verona		The speaker communicates not to be certain that Andrea is going to Verona	7	The speaker communicates not to be certain that Andrea is going to Verona	6	The speaker communicates not to be certain that Andrea is going to Verona	6
137	Male	64	MA	Italian	The speaker communicates to be certain that Andrea is going to Verona		The speaker communicates not to know the reasons why Andrea is going to Verona		The speaker communicates not to know that Andrea is going to Verona		The speaker communicates not to be certain that Andrea is going to Verona	7	The speaker communicates not to be certain that Andrea is going to Verona	7	The speaker communicates not to know that Andrea is going to Verona
138	Female	74	High school diploma	Italian	The speaker communicates to be certain that Andrea is going to Verona		The speaker communicates not to know the reasons why Andrea is going to Verona		The speaker communicates not to be certain that Andrea is going to Verona	9	The speaker communicates not to be certain that Andrea is going to Verona	4	The speaker communicates not to be certain that Andrea is going to Verona	3	The speaker communicates not to be certain that Andrea is going to Verona	4
142	Male	51	Postgraduate studies (PhD, specialisations, etc.)	Italian	The speaker communicates to be certain that Andrea is going to Verona		The speaker communicates not to know the reasons why Andrea is going to Verona		The speaker communicates not to know that Andrea is going to Verona		The speaker communicates not to be certain that Andrea is going to Verona	5	The speaker communicates not to be certain that Andrea is going to Verona	5	The speaker communicates not to be certain that Andrea is going to Verona	5
148	Female	50	MA	Italian	The speaker communicates to be certain that Andrea is going to Verona		The speaker communicates not to know the reasons why Andrea is going to Verona		The speaker communicates not to know that Andrea is going to Verona		The speaker communicates not to be certain that Andrea is going to Verona	3	The speaker communicates not to know that Andrea is going to Verona		The speaker communicates not to know that Andrea is going to Verona
151	Male	46	Postgraduate studies (PhD, specialisations, etc.)	Italian	The speaker communicates to be certain that Andrea is going to Verona		The speaker communicates not to know the reasons why Andrea is going to Verona		The speaker communicates not to know that Andrea is going to Verona		The speaker communicates not to be certain that Andrea is going to Verona	8	The speaker communicates not to be certain that Andrea is going to Verona	7	The speaker communicates not to be certain that Andrea is going to Verona	8
154	Female	54	Postgraduate studies (PhD, specialisations, etc.)	Italian	The speaker communicates to be certain that Andrea is going to Verona		The speaker communicates not to know the reasons why Andrea is going to Verona		The speaker communicates not to know that Andrea is going to Verona		The speaker communicates not to be certain that Andrea is going to Verona	5	The speaker communicates not to be certain that Andrea is going to Verona	4	The speaker communicates not to be certain that Andrea is going to Verona	4
158	Female	29	MA	Italian	The speaker communicates to be certain that Andrea is going to Verona		The speaker communicates not to know the reasons why Andrea is going to Verona		The speaker communicates not to know that Andrea is going to Verona		The speaker communicates not to be certain that Andrea is going to Verona	5	The speaker communicates not to be certain that Andrea is going to Verona	5	The speaker communicates not to be certain that Andrea is going to Verona	5
160	Female	39	BA	Italian	The speaker communicates to be certain that Andrea is going to Verona		The speaker communicates not to know the reasons why Andrea is going to Verona		The speaker communicates not to know that Andrea is going to Verona		The speaker communicates not to be certain that Andrea is going to Verona	6	The speaker communicates not to be certain that Andrea is going to Verona	10	The speaker communicates not to be certain that Andrea is going to Verona	5
161	Male	38	BA	Italian	The speaker communicates to be certain that Andrea is going to Verona		The speaker communicates not to know the reasons why Andrea is going to Verona		The speaker communicates not to be certain that Andrea is going to Verona	6	The speaker communicates not to be certain that Andrea is going to Verona	6	The speaker communicates not to be certain that Andrea is going to Verona	6	The speaker communicates not to be certain that Andrea is going to Verona	6
171	Female	53	MA	Italian	The speaker communicates to be certain that Andrea is going to Verona		The speaker communicates not to know the reasons why Andrea is going to Verona		The speaker communicates not to know that Andrea is going to Verona		The speaker communicates not to be certain that Andrea is going to Verona	2	The speaker communicates not to be certain that Andrea is going to Verona	3	The speaker communicates not to be certain that Andrea is going to Verona	3
173	Female	47	Postgraduate studies (PhD, specialisations, etc.)	Not Italian	The speaker communicates to be certain that Andrea is going to Verona		The speaker communicates not to know the reasons why Andrea is going to Verona		The speaker communicates not to be certain that Andrea is going to Verona	5	The speaker communicates not to be certain that Andrea is going to Verona	1	The speaker communicates not to be certain that Andrea is going to Verona	4	The speaker communicates not to be certain that Andrea is going to Verona	1
175	Male	45	Postgraduate studies (PhD, specialisations, etc.)	Italian	The speaker communicates to be certain that Andrea is going to Verona		The speaker communicates not to know the reasons why Andrea is going to Verona		The speaker communicates not to be certain that Andrea is going to Verona	6	The speaker communicates not to be certain that Andrea is going to Verona	3	The speaker communicates not to be certain that Andrea is going to Verona	2	The speaker communicates not to be certain that Andrea is going to Verona	2
177	Female	36	MA	Italian	The speaker communicates to be certain that Andrea is going to Verona		The speaker communicates not to know the reasons why Andrea is going to Verona		The speaker communicates not to be certain that Andrea is going to Verona	10	The speaker communicates not to be certain that Andrea is going to Verona	5	The speaker communicates not to be certain that Andrea is going to Verona	3	The speaker communicates not to be certain that Andrea is going to Verona	3
178	Male	16	Primary or middle school diploma	Bilingual (two mother tongues, one of which is Italian)	The speaker communicates to be certain that Andrea is going to Verona		The speaker communicates not to know the reasons why Andrea is going to Verona		The speaker communicates not to be certain that Andrea is going to Verona	5	The speaker communicates not to be certain that Andrea is going to Verona	2	The speaker communicates not to be certain that Andrea is going to Verona	6	The speaker communicates not to be certain that Andrea is going to Verona	3
179	Female	16	Primary or middle school diploma	Italian	The speaker communicates to be certain that Andrea is going to Verona		The speaker communicates not to know the reasons why Andrea is going to Verona		The speaker communicates to be certain that Andrea is going to Verona		The speaker communicates not to be certain that Andrea is going to Verona	6	The speaker communicates not to be certain that Andrea is going to Verona	5	The speaker communicates not to be certain that Andrea is going to Verona	5
180	Female	58	BA	Italian	The speaker communicates to be certain that Andrea is going to Verona		The speaker communicates to be certain about the reasons why Andrea is going to Verona		The speaker communicates not to know that Andrea is going to Verona		The speaker communicates not to be certain that Andrea is going to Verona	7	The speaker communicates not to be certain that Andrea is going to Verona	7	The speaker communicates not to be certain that Andrea is going to Verona	7
184	Female	52	MA	Italian	The speaker communicates to be certain that Andrea is going to Verona		The speaker communicates not to know the reasons why Andrea is going to Verona		The speaker communicates not to know that Andrea is going to Verona		The speaker communicates to be certain that Andrea is going to Verona		The speaker communicates not to be certain that Andrea is going to Verona	4	The speaker communicates not to be certain that Andrea is going to Verona	4
185	Female	48	High school diploma	Italian	The speaker communicates to be certain that Andrea is going to Verona		The speaker communicates not to know the reasons why Andrea is going to Verona		The speaker communicates not to be certain that Andrea is going to Verona	5	The speaker communicates to be certain that Andrea is going to Verona		The speaker communicates to be certain that Andrea is going to Verona		The speaker communicates not to be certain that Andrea is going to Verona	5
195	Female	49	Postgraduate studies (PhD, specialisations, etc.)	Italian	The speaker communicates to be certain that Andrea is going to Verona		The speaker communicates not to know the reasons why Andrea is going to Verona		The speaker communicates not to know that Andrea is going to Verona		The speaker communicates not to be certain that Andrea is going to Verona	6	The speaker communicates not to be certain that Andrea is going to Verona	6	The speaker communicates not to be certain that Andrea is going to Verona	6
196	Other	44	Postgraduate studies (PhD, specialisations, etc.)	Italian	The speaker communicates to be certain that Andrea is going to Verona		The speaker communicates not to know the reasons why Andrea is going to Verona		The speaker communicates not to know that Andrea is going to Verona		The speaker communicates not to be certain that Andrea is going to Verona	1	The speaker communicates not to be certain that Andrea is going to Verona	1	The speaker communicates not to be certain that Andrea is going to Verona	1
199	Female	47	MA	Italian	The speaker communicates to be certain that Andrea is going to Verona		The speaker communicates not to know the reasons why Andrea is going to Verona		The speaker communicates not to know that Andrea is going to Verona		The speaker communicates not to be certain that Andrea is going to Verona	5	The speaker communicates not to be certain that Andrea is going to Verona	7	The speaker communicates not to be certain that Andrea is going to Verona	6
207	Female	56	Postgraduate studies (PhD, specialisations, etc.)	Italian	The speaker communicates to be certain that Andrea is going to Verona		The speaker communicates not to know the reasons why Andrea is going to Verona		The speaker communicates not to know that Andrea is going to Verona		The speaker communicates not to be certain that Andrea is going to Verona	5	The speaker communicates not to be certain that Andrea is going to Verona	5	The speaker communicates not to be certain that Andrea is going to Verona	5
213	Female	47	Postgraduate studies (PhD, specialisations, etc.)	Italian	The speaker communicates to be certain that Andrea is going to Verona		The speaker communicates not to know the reasons why Andrea is going to Verona		The speaker communicates not to know that Andrea is going to Verona		The speaker communicates not to be certain that Andrea is going to Verona	3	The speaker communicates not to be certain that Andrea is going to Verona	6	The speaker communicates not to be certain that Andrea is going to Verona	5
223	Female	53	MA	Italian	The speaker communicates to be certain that Andrea is going to Verona		The speaker communicates not to know the reasons why Andrea is going to Verona		The speaker communicates not to know that Andrea is going to Verona		The speaker communicates not to be certain that Andrea is going to Verona	5	The speaker communicates not to know that Andrea is going to Verona		The speaker communicates not to know that Andrea is going to Verona
224	Male	47	Postgraduate studies (PhD, specialisations, etc.)	Italian	The speaker communicates to be certain that Andrea is going to Verona		The speaker communicates not to be certain about the reasons why Andrea is going to Verona	9	The speaker communicates not to know that Andrea is going to Verona		The speaker communicates not to be certain that Andrea is going to Verona	4	The speaker communicates not to be certain that Andrea is going to Verona	3	The speaker communicates to be certain that Andrea is going to Verona
226	Female	39	BA	Italian	The speaker communicates to be certain that Andrea is going to Verona		The speaker communicates not to be certain about the reasons why Andrea is going to Verona	10	The speaker communicates not to know that Andrea is going to Verona		The speaker communicates not to be certain that Andrea is going to Verona	3	The speaker communicates not to be certain that Andrea is going to Verona	5	The speaker communicates not to know that Andrea is going to Verona
227	Female	63	High school diploma	Italian	The speaker communicates to be certain that Andrea is going to Verona		The speaker communicates not to know the reasons why Andrea is going to Verona		The speaker communicates not to be certain that Andrea is going to Verona	5	The speaker communicates not to be certain that Andrea is going to Verona	5	The speaker communicates not to be certain that Andrea is going to Verona	5	The speaker communicates not to be certain that Andrea is going to Verona	5
228	Female	62	MA	Italian	The speaker communicates not to be certain that Andrea is going to Verona	6	The speaker communicates not to be certain about the reasons why Andrea is going to Verona	4	The speaker communicates not to be certain that Andrea is going to Verona	5	The speaker communicates not to be certain that Andrea is going to Verona	5	The speaker communicates not to be certain that Andrea is going to Verona	6	The speaker communicates not to be certain that Andrea is going to Verona	1
230	Female	53	Postgraduate studies (PhD, specialisations, etc.)	Italian	The speaker communicates to be certain that Andrea is going to Verona		The speaker communicates not to know the reasons why Andrea is going to Verona		The speaker communicates not to be certain that Andrea is going to Verona	8	The speaker communicates to be certain that Andrea is going to Verona		The speaker communicates not to be certain that Andrea is going to Verona	2	The speaker communicates to be certain that Andrea is going to Verona
231	Female	49	MA	Italian	The speaker communicates to be certain that Andrea is going to Verona		The speaker communicates not to be certain about the reasons why Andrea is going to Verona	7	The speaker communicates not to be certain that Andrea is going to Verona	7	The speaker communicates to be certain that Andrea is going to Verona		The speaker communicates not to be certain that Andrea is going to Verona	5	The speaker communicates to be certain that Andrea is going to Verona
233	Female	54	MA	Italian	The speaker communicates to be certain that Andrea is going to Verona		The speaker communicates not to know the reasons why Andrea is going to Verona		The speaker communicates not to know that Andrea is going to Verona		The speaker communicates not to be certain that Andrea is going to Verona	7	The speaker communicates to be certain that Andrea is going to Verona		The speaker communicates not to be certain that Andrea is going to Verona	4
234	Female	45	Postgraduate studies (PhD, specialisations, etc.)	Italian	The speaker communicates to be certain that Andrea is going to Verona		The speaker communicates not to be certain about the reasons why Andrea is going to Verona	8	The speaker communicates not to know that Andrea is going to Verona		The speaker communicates not to be certain that Andrea is going to Verona	5	The speaker communicates not to be certain that Andrea is going to Verona	5	The speaker communicates not to be certain that Andrea is going to Verona	5
235	Female	39	High school diploma	Italian	The speaker communicates not to be certain that Andrea is going to Verona	5	The speaker communicates not to know the reasons why Andrea is going to Verona		The speaker communicates not to be certain that Andrea is going to Verona	5	The speaker communicates not to be certain that Andrea is going to Verona	4	The speaker communicates not to be certain that Andrea is going to Verona	5	The speaker communicates not to be certain that Andrea is going to Verona	5
237	Female	56	High school diploma	Italian	The speaker communicates to be certain that Andrea is going to Verona		The speaker communicates not to know the reasons why Andrea is going to Verona		The speaker communicates not to be certain that Andrea is going to Verona	1	The speaker communicates to be certain that Andrea is going to Verona		The speaker communicates not to be certain that Andrea is going to Verona	5	The speaker communicates to be certain that Andrea is going to Verona
239	Female	44	Postgraduate studies (PhD, specialisations, etc.)	Italian	The speaker communicates to be certain that Andrea is going to Verona		The speaker communicates not to know the reasons why Andrea is going to Verona		The speaker communicates not to be certain that Andrea is going to Verona	3	The speaker communicates not to be certain that Andrea is going to Verona	5	The speaker communicates not to be certain that Andrea is going to Verona	6	The speaker communicates to be certain that Andrea is going to Verona
251	Female	39	MA	Italian	The speaker communicates to be certain that Andrea is going to Verona		The speaker communicates not to be certain about the reasons why Andrea is going to Verona	10	The speaker communicates not to be certain that Andrea is going to Verona	6	The speaker communicates not to be certain that Andrea is going to Verona	1	The speaker communicates not to be certain that Andrea is going to Verona	1	The speaker communicates not to be certain that Andrea is going to Verona	1
252	Female	47	Postgraduate studies (PhD, specialisations, etc.)	Italian	The speaker communicates to be certain that Andrea is going to Verona		The speaker communicates not to know the reasons why Andrea is going to Verona		The speaker communicates not to know that Andrea is going to Verona		The speaker communicates not to be certain that Andrea is going to Verona	1	The speaker communicates not to be certain that Andrea is going to Verona	1	The speaker communicates not to be certain that Andrea is going to Verona	1
258	Female	35	MA	Italian	The speaker communicates to be certain that Andrea is going to Verona		The speaker communicates not to know the reasons why Andrea is going to Verona		The speaker communicates not to know that Andrea is going to Verona		The speaker communicates not to be certain that Andrea is going to Verona	1	The speaker communicates not to be certain that Andrea is going to Verona	1	The speaker communicates not to be certain that Andrea is going to Verona	9
260	Female	73	Primary or middle school diploma	Italian	The speaker communicates to be certain that Andrea is going to Verona		The speaker communicates not to know the reasons why Andrea is going to Verona		The speaker communicates not to know that Andrea is going to Verona		The speaker communicates not to be certain that Andrea is going to Verona	1	The speaker communicates not to be certain that Andrea is going to Verona	3	The speaker communicates not to be certain that Andrea is going to Verona	5
264	Female	52	BA	Italian	The speaker communicates to be certain that Andrea is going to Verona		The speaker communicates not to know the reasons why Andrea is going to Verona		The speaker communicates not to know that Andrea is going to Verona		The speaker communicates not to be certain that Andrea is going to Verona	7	The speaker communicates not to be certain that Andrea is going to Verona	7	The speaker communicates not to know that Andrea is going to Verona
273	Male	41	Postgraduate studies (PhD, specialisations, etc.)	Italian	The speaker communicates to be certain that Andrea is going to Verona		The speaker communicates to be certain about the reasons why Andrea is going to Verona		The speaker communicates not to know that Andrea is going to Verona		The speaker communicates not to be certain that Andrea is going to Verona	3	The speaker communicates not to be certain that Andrea is going to Verona	2	The speaker communicates not to be certain that Andrea is going to Verona	2
274	Female	48	Postgraduate studies (PhD, specialisations, etc.)	Italian	The speaker communicates to be certain that Andrea is going to Verona		The speaker communicates not to know the reasons why Andrea is going to Verona		The speaker communicates not to be certain that Andrea is going to Verona	5	The speaker communicates not to be certain that Andrea is going to Verona	3	The speaker communicates not to be certain that Andrea is going to Verona	1	The speaker communicates not to be certain that Andrea is going to Verona	1
275	Female	69	MA	Italian	The speaker communicates to be certain that Andrea is going to Verona		The speaker communicates not to know the reasons why Andrea is going to Verona		The speaker communicates not to know that Andrea is going to Verona		The speaker communicates not to be certain that Andrea is going to Verona	1	The speaker communicates not to be certain that Andrea is going to Verona	1	The speaker communicates not to be certain that Andrea is going to Verona	1
277	Female	45	Postgraduate studies (PhD, specialisations, etc.)	Italian	The speaker communicates to be certain that Andrea is going to Verona		The speaker communicates not to know the reasons why Andrea is going to Verona		The speaker communicates not to be certain that Andrea is going to Verona	6	The speaker communicates to be certain that Andrea is going to Verona		The speaker communicates not to be certain that Andrea is going to Verona	3	The speaker communicates not to be certain that Andrea is going to Verona	6
280	Female	54	Postgraduate studies (PhD, specialisations, etc.)	Italian	The speaker communicates to be certain that Andrea is going to Verona		The speaker communicates not to know the reasons why Andrea is going to Verona		The speaker communicates not to be certain that Andrea is going to Verona	5	The speaker communicates not to be certain that Andrea is going to Verona	3	The speaker communicates not to be certain that Andrea is going to Verona	4	The speaker communicates not to be certain that Andrea is going to Verona	4
290	Female	39	High school diploma	Italian	The speaker communicates to be certain that Andrea is going to Verona		The speaker communicates not to know the reasons why Andrea is going to Verona		The speaker communicates not to know that Andrea is going to Verona		The speaker communicates not to be certain that Andrea is going to Verona	6	The speaker communicates not to be certain that Andrea is going to Verona	5	The speaker communicates not to be certain that Andrea is going to Verona	4
291	Female	39	Postgraduate studies (PhD, specialisations, etc.)	Italian	The speaker communicates to be certain that Andrea is going to Verona		The speaker communicates not to know the reasons why Andrea is going to Verona		The speaker communicates not to be certain that Andrea is going to Verona	8	The speaker communicates not to be certain that Andrea is going to Verona	5	The speaker communicates not to be certain that Andrea is going to Verona	6	The speaker communicates not to be certain that Andrea is going to Verona	7
292	Female	50	Postgraduate studies (PhD, specialisations, etc.)	Italian	The speaker communicates to be certain that Andrea is going to Verona		The speaker communicates not to know the reasons why Andrea is going to Verona		The speaker communicates not to be certain that Andrea is going to Verona	6	The speaker communicates not to be certain that Andrea is going to Verona	3	The speaker communicates not to be certain that Andrea is going to Verona	4	The speaker communicates not to be certain that Andrea is going to Verona	2
299	Female	46	MA	Italian	The speaker communicates to be certain that Andrea is going to Verona		The speaker communicates not to know the reasons why Andrea is going to Verona		The speaker communicates not to be certain that Andrea is going to Verona	5	The speaker communicates not to be certain that Andrea is going to Verona	5	The speaker communicates not to be certain that Andrea is going to Verona	1	The speaker communicates not to be certain that Andrea is going to Verona	3
301	Female	27	Postgraduate studies (PhD, specialisations, etc.)	Italian	The speaker communicates to be certain that Andrea is going to Verona		The speaker communicates not to know the reasons why Andrea is going to Verona		The speaker communicates not to be certain that Andrea is going to Verona	1	The speaker communicates not to be certain that Andrea is going to Verona	8	The speaker communicates not to be certain that Andrea is going to Verona	3	The speaker communicates not to be certain that Andrea is going to Verona	5
303	Female	25	MA	Italian	The speaker communicates to be certain that Andrea is going to Verona		The speaker communicates not to know the reasons why Andrea is going to Verona		The speaker communicates not to be certain that Andrea is going to Verona	5	The speaker communicates not to be certain that Andrea is going to Verona	3	The speaker communicates not to be certain that Andrea is going to Verona	4	The speaker communicates not to be certain that Andrea is going to Verona	3
304	Female	33	High school diploma	Italian	The speaker communicates to be certain that Andrea is going to Verona		The speaker communicates not to know the reasons why Andrea is going to Verona		The speaker communicates not to know that Andrea is going to Verona		The speaker communicates not to be certain that Andrea is going to Verona	6	The speaker communicates not to be certain that Andrea is going to Verona	8	The speaker communicates not to be certain that Andrea is going to Verona	6
306	Female	53	MA	Italian	The speaker communicates to be certain that Andrea is going to Verona		The speaker communicates not to know the reasons why Andrea is going to Verona		The speaker communicates not to be certain that Andrea is going to Verona	10	The speaker communicates not to be certain that Andrea is going to Verona	5	The speaker communicates not to be certain that Andrea is going to Verona	5	The speaker communicates not to be certain that Andrea is going to Verona	5
308	Female	45	MA	Bilingual (two mother tongues, one of which is Italian)	The speaker communicates to be certain that Andrea is going to Verona		The speaker communicates not to know the reasons why Andrea is going to Verona		The speaker communicates not to know that Andrea is going to Verona		The speaker communicates not to be certain that Andrea is going to Verona	2	The speaker communicates not to be certain that Andrea is going to Verona	1	The speaker communicates not to be certain that Andrea is going to Verona	1
313	Female	44	Postgraduate studies (PhD, specialisations, etc.)	Italian	The speaker communicates to be certain that Andrea is going to Verona		The speaker communicates not to know the reasons why Andrea is going to Verona		The speaker communicates not to know that Andrea is going to Verona		The speaker communicates not to be certain that Andrea is going to Verona	4	The speaker communicates not to be certain that Andrea is going to Verona	6	The speaker communicates not to be certain that Andrea is going to Verona	9
314	Male	48	MA	Italian	The speaker communicates to be certain that Andrea is going to Verona		The speaker communicates not to know the reasons why Andrea is going to Verona		The speaker communicates not to be certain that Andrea is going to Verona	4	The speaker communicates not to be certain that Andrea is going to Verona	7	The speaker communicates not to be certain that Andrea is going to Verona	5	The speaker communicates not to be certain that Andrea is going to Verona	5
324	Female	57	High school diploma	Italian	The speaker communicates to be certain that Andrea is going to Verona		The speaker communicates not to know the reasons why Andrea is going to Verona		The speaker communicates not to be certain that Andrea is going to Verona	7	The speaker communicates not to be certain that Andrea is going to Verona	1	The speaker communicates not to be certain that Andrea is going to Verona	3	The speaker communicates not to be certain that Andrea is going to Verona	1
325	Male	55	MA	Italian	The speaker communicates to be certain that Andrea is going to Verona		The speaker communicates not to be certain about the reasons why Andrea is going to Verona	7	The speaker communicates not to know that Andrea is going to Verona		The speaker communicates not to be certain that Andrea is going to Verona	5	The speaker communicates to be certain that Andrea is going to Verona		The speaker communicates not to be certain that Andrea is going to Verona	5
327	Female	44	Postgraduate studies (PhD, specialisations, etc.)	Italian	The speaker communicates to be certain that Andrea is going to Verona		The speaker communicates not to know the reasons why Andrea is going to Verona		The speaker communicates not to know that Andrea is going to Verona		The speaker communicates not to be certain that Andrea is going to Verona	1	The speaker communicates not to be certain that Andrea is going to Verona	2	The speaker communicates not to be certain that Andrea is going to Verona	2
358	Male	57	Postgraduate studies (PhD, specialisations, etc.)	Italian	The speaker communicates to be certain that Andrea is going to Verona		The speaker communicates not to know the reasons why Andrea is going to Verona		The speaker communicates not to be certain that Andrea is going to Verona	6	The speaker communicates not to be certain that Andrea is going to Verona	2	The speaker communicates not to be certain that Andrea is going to Verona	9	The speaker communicates not to be certain that Andrea is going to Verona	3
359	Female	42	Postgraduate studies (PhD, specialisations, etc.)	Italian	The speaker communicates to be certain that Andrea is going to Verona		The speaker communicates not to know the reasons why Andrea is going to Verona		The speaker communicates not to know that Andrea is going to Verona		The speaker communicates not to be certain that Andrea is going to Verona	5	The speaker communicates not to be certain that Andrea is going to Verona	5	The speaker communicates not to be certain that Andrea is going to Verona	5
362	Female	46	BA	Italian	The speaker communicates to be certain that Andrea is going to Verona		The speaker communicates not to know the reasons why Andrea is going to Verona		The speaker communicates not to know that Andrea is going to Verona		The speaker communicates not to be certain that Andrea is going to Verona	5	The speaker communicates not to be certain that Andrea is going to Verona	2	The speaker communicates not to be certain that Andrea is going to Verona	3
375	Female	53	Postgraduate studies (PhD, specialisations, etc.)	Italian	The speaker communicates to be certain that Andrea is going to Verona		The speaker communicates not to be certain about the reasons why Andrea is going to Verona	10	The speaker communicates not to be certain that Andrea is going to Verona	10	The speaker communicates not to be certain that Andrea is going to Verona	5	The speaker communicates not to be certain that Andrea is going to Verona	5	The speaker communicates not to be certain that Andrea is going to Verona	5
381	Female	17	Primary or middle school diploma	Italian	The speaker communicates to be certain that Andrea is going to Verona		The speaker communicates not to know the reasons why Andrea is going to Verona		The speaker communicates not to know that Andrea is going to Verona		The speaker communicates not to be certain that Andrea is going to Verona	6	The speaker communicates not to be certain that Andrea is going to Verona	6	The speaker communicates not to be certain that Andrea is going to Verona	6
386	Female	72	MA	Italian	The speaker communicates to be certain that Andrea is going to Verona		The speaker communicates not to know the reasons why Andrea is going to Verona		The speaker communicates not to be certain that Andrea is going to Verona	7	The speaker communicates not to be certain that Andrea is going to Verona	8	The speaker communicates not to be certain that Andrea is going to Verona	7	The speaker communicates not to be certain that Andrea is going to Verona	7
387	Female	47	Postgraduate studies (PhD, specialisations, etc.)	Italian	The speaker communicates to be certain that Andrea is going to Verona		The speaker communicates not to know the reasons why Andrea is going to Verona		The speaker communicates not to know that Andrea is going to Verona		The speaker communicates not to be certain that Andrea is going to Verona	3	The speaker communicates not to be certain that Andrea is going to Verona	5	The speaker communicates not to be certain that Andrea is going to Verona	2
388	Female	28	BA	Italian	The speaker communicates to be certain that Andrea is going to Verona		The speaker communicates not to know the reasons why Andrea is going to Verona		The speaker communicates not to be certain that Andrea is going to Verona	8	The speaker communicates not to be certain that Andrea is going to Verona	4	The speaker communicates not to know that Andrea is going to Verona		The speaker communicates not to be certain that Andrea is going to Verona	6
393	Female	50	Postgraduate studies (PhD, specialisations, etc.)	Italian	The speaker communicates to be certain that Andrea is going to Verona		The speaker communicates to be certain about the reasons why Andrea is going to Verona		The speaker communicates not to be certain that Andrea is going to Verona	4	The speaker communicates not to be certain that Andrea is going to Verona	4	The speaker communicates not to be certain that Andrea is going to Verona	2	The speaker communicates to be certain that Andrea is going to Verona
401	Female	73	MA	Italian	The speaker communicates to be certain that Andrea is going to Verona		The speaker communicates not to know the reasons why Andrea is going to Verona		The speaker communicates not to know that Andrea is going to Verona		The speaker communicates not to be certain that Andrea is going to Verona	5	The speaker communicates not to be certain that Andrea is going to Verona	5	The speaker communicates not to be certain that Andrea is going to Verona	5
410	Female	44	High school diploma	Italian	The speaker communicates to be certain that Andrea is going to Verona		The speaker communicates not to be certain about the reasons why Andrea is going to Verona	10	The speaker communicates to be certain that Andrea is going to Verona		The speaker communicates to be certain that Andrea is going to Verona		The speaker communicates not to be certain that Andrea is going to Verona	10	The speaker communicates not to be certain that Andrea is going to Verona	10
413	Male	19	Primary or middle school diploma	Italian	The speaker communicates to be certain that Andrea is going to Verona		The speaker communicates not to know the reasons why Andrea is going to Verona		The speaker communicates not to know that Andrea is going to Verona		The speaker communicates not to be certain that Andrea is going to Verona	1	The speaker communicates not to be certain that Andrea is going to Verona	1	The speaker communicates not to know that Andrea is going to Verona
414	Female	69	High school diploma	Italian	The speaker communicates to be certain that Andrea is going to Verona		The speaker communicates not to know the reasons why Andrea is going to Verona		The speaker communicates not to be certain that Andrea is going to Verona	1	The speaker communicates not to be certain that Andrea is going to Verona	5	The speaker communicates to be certain that Andrea is going to Verona		The speaker communicates to be certain that Andrea is going to Verona
415	Female	47	Primary or middle school diploma	Italian	The speaker communicates to be certain that Andrea is going to Verona		The speaker communicates not to know the reasons why Andrea is going to Verona		The speaker communicates not to be certain that Andrea is going to Verona	1	The speaker communicates not to be certain that Andrea is going to Verona	1	The speaker communicates not to be certain that Andrea is going to Verona	1	The speaker communicates not to be certain that Andrea is going to Verona	1
418	Female	61	High school diploma	Italian	The speaker communicates to be certain that Andrea is going to Verona		The speaker communicates not to know the reasons why Andrea is going to Verona		The speaker communicates not to know that Andrea is going to Verona		The speaker communicates not to be certain that Andrea is going to Verona	7	The speaker communicates not to be certain that Andrea is going to Verona	10	The speaker communicates not to be certain that Andrea is going to Verona	3
419	Male	60	High school diploma	Italian	The speaker communicates to be certain that Andrea is going to Verona		The speaker communicates not to be certain about the reasons why Andrea is going to Verona	8	The speaker communicates not to be certain that Andrea is going to Verona	8	The speaker communicates not to be certain that Andrea is going to Verona	9	The speaker communicates not to be certain that Andrea is going to Verona	9	The speaker communicates to be certain that Andrea is going to Verona
420	Male	52	Primary or middle school diploma	Italian	The speaker communicates to be certain that Andrea is going to Verona		The speaker communicates not to know the reasons why Andrea is going to Verona		The speaker communicates not to be certain that Andrea is going to Verona	5	The speaker communicates not to know that Andrea is going to Verona		The speaker communicates not to be certain that Andrea is going to Verona	5	The speaker communicates not to know that Andrea is going to Verona
421	Male	55	Postgraduate studies (PhD, specialisations, etc.)	Italian	The speaker communicates to be certain that Andrea is going to Verona		The speaker communicates not to know the reasons why Andrea is going to Verona		The speaker communicates not to know that Andrea is going to Verona		The speaker communicates not to be certain that Andrea is going to Verona	5	The speaker communicates not to be certain that Andrea is going to Verona	5	The speaker communicates to be certain that Andrea is going to Verona
422	Female	75	High school diploma	Bilingual (two mother tongues, one of which is Italian)	The speaker communicates to be certain that Andrea is going to Verona		The speaker communicates not to know the reasons why Andrea is going to Verona		The speaker communicates not to know that Andrea is going to Verona		The speaker communicates to be certain that Andrea is going to Verona		The speaker communicates not to be certain that Andrea is going to Verona	7	The speaker communicates to be certain that Andrea is going to Verona
423	Female	48	Postgraduate studies (PhD, specialisations, etc.)	Bilingual (two mother tongues, one of which is Italian)	The speaker communicates to be certain that Andrea is going to Verona		The speaker communicates not to know the reasons why Andrea is going to Verona		The speaker communicates not to be certain that Andrea is going to Verona	4	The speaker communicates not to be certain that Andrea is going to Verona	6	The speaker communicates not to be certain that Andrea is going to Verona	1	The speaker communicates not to be certain that Andrea is going to Verona	3
430	Female	56	Postgraduate studies (PhD, specialisations, etc.)	Italian	The speaker communicates to be certain that Andrea is going to Verona		The speaker communicates not to know the reasons why Andrea is going to Verona		The speaker communicates not to be certain that Andrea is going to Verona	1	The speaker communicates not to know that Andrea is going to Verona		The speaker communicates not to know that Andrea is going to Verona		The speaker communicates not to know that Andrea is going to Verona
431	Female	24	BA	Italian	The speaker communicates to be certain that Andrea is going to Verona		The speaker communicates not to know the reasons why Andrea is going to Verona		The speaker communicates not to know that Andrea is going to Verona		The speaker communicates not to be certain that Andrea is going to Verona	2	The speaker communicates not to be certain that Andrea is going to Verona	2	The speaker communicates not to be certain that Andrea is going to Verona	3
433	Male	72	Postgraduate studies (PhD, specialisations, etc.)	Bilingual (two mother tongues, one of which is Italian)	The speaker communicates to be certain that Andrea is going to Verona		The speaker communicates not to know the reasons why Andrea is going to Verona		The speaker communicates not to know that Andrea is going to Verona		The speaker communicates not to be certain that Andrea is going to Verona	5	The speaker communicates not to be certain that Andrea is going to Verona	5	The speaker communicates not to be certain that Andrea is going to Verona	5
434	Female	29	BA	Bilingual (two mother tongues, one of which is Italian)	The speaker communicates to be certain that Andrea is going to Verona		The speaker communicates not to know the reasons why Andrea is going to Verona		The speaker communicates not to be certain that Andrea is going to Verona	2	The speaker communicates to be certain that Andrea is going to Verona		The speaker communicates to be certain that Andrea is going to Verona		The speaker communicates not to be certain that Andrea is going to Verona	5
435	Female	27	MA	Italian	The speaker communicates to be certain that Andrea is going to Verona		The speaker communicates not to know the reasons why Andrea is going to Verona		The speaker communicates not to be certain that Andrea is going to Verona	5	The speaker communicates not to be certain that Andrea is going to Verona	2	The speaker communicates not to be certain that Andrea is going to Verona	1	The speaker communicates not to be certain that Andrea is going to Verona	1
445	Female	25	BA	Italian	The speaker communicates to be certain that Andrea is going to Verona		The speaker communicates not to know the reasons why Andrea is going to Verona		The speaker communicates not to be certain that Andrea is going to Verona	4	The speaker communicates not to be certain that Andrea is going to Verona	5	The speaker communicates not to be certain that Andrea is going to Verona	7	The speaker communicates not to be certain that Andrea is going to Verona	7
450	Female	23	BA	Italian	The speaker communicates to be certain that Andrea is going to Verona		The speaker communicates not to know the reasons why Andrea is going to Verona		The speaker communicates not to be certain that Andrea is going to Verona	6	The speaker communicates not to be certain that Andrea is going to Verona	4	The speaker communicates not to be certain that Andrea is going to Verona	3	The speaker communicates not to be certain that Andrea is going to Verona	2
459	Female	25	BA	Italian	The speaker communicates to be certain that Andrea is going to Verona		The speaker communicates not to be certain about the reasons why Andrea is going to Verona	1	The speaker communicates not to know that Andrea is going to Verona		The speaker communicates not to be certain that Andrea is going to Verona	7	The speaker communicates not to be certain that Andrea is going to Verona	5	The speaker communicates not to be certain that Andrea is going to Verona	5
460	Female	25	BA	Italian	The speaker communicates to be certain that Andrea is going to Verona		The speaker communicates not to know the reasons why Andrea is going to Verona		The speaker communicates not to know that Andrea is going to Verona		The speaker communicates to be certain that Andrea is going to Verona		The speaker communicates to be certain that Andrea is going to Verona		The speaker communicates not to be certain that Andrea is going to Verona	1
471	Female	33	BA	Italian	The speaker communicates to be certain that Andrea is going to Verona		The speaker communicates not to know the reasons why Andrea is going to Verona		The speaker communicates not to know that Andrea is going to Verona		The speaker communicates not to be certain that Andrea is going to Verona	4	The speaker communicates not to be certain that Andrea is going to Verona	4	The speaker communicates not to be certain that Andrea is going to Verona	4
473	Female	26	MA	Italian	The speaker communicates to be certain that Andrea is going to Verona		The speaker communicates not to know the reasons why Andrea is going to Verona		The speaker communicates not to be certain that Andrea is going to Verona	5	The speaker communicates not to be certain that Andrea is going to Verona	3	The speaker communicates not to be certain that Andrea is going to Verona	4	The speaker communicates not to be certain that Andrea is going to Verona	3
488	Female	28	BA	Italian	The speaker communicates to be certain that Andrea is going to Verona		The speaker communicates not to know the reasons why Andrea is going to Verona		The speaker communicates not to know that Andrea is going to Verona		The speaker communicates not to be certain that Andrea is going to Verona	7	The speaker communicates not to be certain that Andrea is going to Verona	5	The speaker communicates not to be certain that Andrea is going to Verona	5
489	Female	22	BA	Italian	The speaker communicates to be certain that Andrea is going to Verona		The speaker communicates not to know the reasons why Andrea is going to Verona		The speaker communicates not to be certain that Andrea is going to Verona	5	The speaker communicates not to be certain that Andrea is going to Verona	4	The speaker communicates not to know that Andrea is going to Verona		The speaker communicates not to be certain that Andrea is going to Verona	5
494	Male	21	Primary or middle school diploma	Italian	The speaker communicates to be certain that Andrea is going to Verona		The speaker communicates not to know the reasons why Andrea is going to Verona		The speaker communicates not to know that Andrea is going to Verona		The speaker communicates not to be certain that Andrea is going to Verona	1	The speaker communicates not to be certain that Andrea is going to Verona	1	The speaker communicates not to be certain that Andrea is going to Verona	1
501	Male	75	MA	Italian	The speaker communicates to be certain that Andrea is going to Verona		The speaker communicates not to know the reasons why Andrea is going to Verona		The speaker communicates not to be certain that Andrea is going to Verona	6	The speaker communicates not to be certain that Andrea is going to Verona	2	The speaker communicates not to be certain that Andrea is going to Verona	4	The speaker communicates not to be certain that Andrea is going to Verona	2
502	Female	47	High school diploma	Italian	The speaker communicates to be certain that Andrea is going to Verona		The speaker communicates not to know the reasons why Andrea is going to Verona		The speaker communicates not to be certain that Andrea is going to Verona	9	The speaker communicates not to be certain that Andrea is going to Verona	1	The speaker communicates not to be certain that Andrea is going to Verona	1	The speaker communicates not to be certain that Andrea is going to Verona	2
507	Male	21	High school diploma	Italian	The speaker communicates to be certain that Andrea is going to Verona		The speaker communicates not to know the reasons why Andrea is going to Verona		The speaker communicates not to be certain that Andrea is going to Verona	5	The speaker communicates not to be certain that Andrea is going to Verona	3	The speaker communicates not to be certain that Andrea is going to Verona	3	The speaker communicates not to be certain that Andrea is going to Verona	3
508	Female	25	BA	Italian	The speaker communicates to be certain that Andrea is going to Verona		The speaker communicates not to know the reasons why Andrea is going to Verona		The speaker communicates not to know that Andrea is going to Verona		The speaker communicates not to be certain that Andrea is going to Verona	8	The speaker communicates not to be certain that Andrea is going to Verona	6	The speaker communicates not to be certain that Andrea is going to Verona	8
509	Female	22	High school diploma	Italian	The speaker communicates to be certain that Andrea is going to Verona		The speaker communicates not to be certain about the reasons why Andrea is going to Verona	4	The speaker communicates not to be certain that Andrea is going to Verona	7	The speaker communicates not to know that Andrea is going to Verona		The speaker communicates not to be certain that Andrea is going to Verona	3	The speaker communicates not to be certain that Andrea is going to Verona	3
511	Female	26	BA	Italian	The speaker communicates to be certain that Andrea is going to Verona		The speaker communicates not to know the reasons why Andrea is going to Verona		The speaker communicates not to be certain that Andrea is going to Verona	6	The speaker communicates not to know that Andrea is going to Verona		The speaker communicates not to be certain that Andrea is going to Verona	6	The speaker communicates not to be certain that Andrea is going to Verona	8
512	Female	63	MA	Italian	The speaker communicates to be certain that Andrea is going to Verona		The speaker communicates not to know the reasons why Andrea is going to Verona		The speaker communicates not to be certain that Andrea is going to Verona	5	The speaker communicates not to be certain that Andrea is going to Verona	6	The speaker communicates to be certain that Andrea is going to Verona		The speaker communicates not to be certain that Andrea is going to Verona	5
516	Female	34	MA	Bilingual (two mother tongues, one of which is Italian)	The speaker communicates not to be certain that Andrea is going to Verona	6	The speaker communicates not to be certain about the reasons why Andrea is going to Verona	8	The speaker communicates not to be certain that Andrea is going to Verona	9	The speaker communicates not to be certain that Andrea is going to Verona	5	The speaker communicates not to be certain that Andrea is going to Verona	5	The speaker communicates not to be certain that Andrea is going to Verona	5
527	Male	75	MA	Italian	The speaker communicates to be certain that Andrea is going to Verona		The speaker communicates not to know the reasons why Andrea is going to Verona		The speaker communicates not to be certain that Andrea is going to Verona	9	The speaker communicates to be certain that Andrea is going to Verona		The speaker communicates to be certain that Andrea is going to Verona		The speaker communicates to be certain that Andrea is going to Verona
529	Female	46	Postgraduate studies (PhD, specialisations, etc.)	Italian	The speaker communicates to be certain that Andrea is going to Verona		The speaker communicates not to know the reasons why Andrea is going to Verona		The speaker communicates not to know that Andrea is going to Verona		The speaker communicates not to be certain that Andrea is going to Verona	3	The speaker communicates not to be certain that Andrea is going to Verona	3	The speaker communicates not to be certain that Andrea is going to Verona	2
532	Female	21	High school diploma	Italian	The speaker communicates to be certain that Andrea is going to Verona		The speaker communicates not to know the reasons why Andrea is going to Verona		The speaker communicates not to know that Andrea is going to Verona		The speaker communicates not to be certain that Andrea is going to Verona	6	The speaker communicates not to be certain that Andrea is going to Verona	5	The speaker communicates not to be certain that Andrea is going to Verona	6
533	Female	21	High school diploma	Italian	The speaker communicates to be certain that Andrea is going to Verona		The speaker communicates not to know the reasons why Andrea is going to Verona		The speaker communicates not to know that Andrea is going to Verona		The speaker communicates not to be certain that Andrea is going to Verona	5	The speaker communicates not to be certain that Andrea is going to Verona	5	The speaker communicates not to be certain that Andrea is going to Verona	5
535	Female	30	BA	Italian	The speaker communicates to be certain that Andrea is going to Verona		The speaker communicates to be certain about the reasons why Andrea is going to Verona		The speaker communicates not to know that Andrea is going to Verona		The speaker communicates not to be certain that Andrea is going to Verona	4	The speaker communicates not to know that Andrea is going to Verona		The speaker communicates not to be certain that Andrea is going to Verona	5
537	Female	27	High school diploma	Italian	The speaker communicates to be certain that Andrea is going to Verona		The speaker communicates not to know the reasons why Andrea is going to Verona		The speaker communicates not to be certain that Andrea is going to Verona	8	The speaker communicates not to be certain that Andrea is going to Verona	4	The speaker communicates not to be certain that Andrea is going to Verona	3	The speaker communicates not to be certain that Andrea is going to Verona	3
542	Female	44	MA	Italian	The speaker communicates to be certain that Andrea is going to Verona		The speaker communicates not to know the reasons why Andrea is going to Verona		The speaker communicates not to know that Andrea is going to Verona		The speaker communicates to be certain that Andrea is going to Verona		The speaker communicates to be certain that Andrea is going to Verona		The speaker communicates to be certain that Andrea is going to Verona
543	Female	36	BA	Italian	The speaker communicates to be certain that Andrea is going to Verona		The speaker communicates not to know the reasons why Andrea is going to Verona		The speaker communicates not to be certain that Andrea is going to Verona	7	The speaker communicates not to be certain that Andrea is going to Verona	5	The speaker communicates to be certain that Andrea is going to Verona		The speaker communicates not to be certain that Andrea is going to Verona	4
545	Female	56	Postgraduate studies (PhD, specialisations, etc.)	Italian	The speaker communicates to be certain that Andrea is going to Verona		The speaker communicates not to be certain about the reasons why Andrea is going to Verona	4	The speaker communicates not to be certain that Andrea is going to Verona	5	The speaker communicates not to be certain that Andrea is going to Verona	1	The speaker communicates to be certain that Andrea is going to Verona		The speaker communicates not to be certain that Andrea is going to Verona	3
548	Female	65	MA	Italian	The speaker communicates not to know that Andrea is going to Verona		The speaker communicates not to know the reasons why Andrea is going to Verona		The speaker communicates not to know that Andrea is going to Verona		The speaker communicates not to know that Andrea is going to Verona		The speaker communicates not to be certain that Andrea is going to Verona	4	The speaker communicates not to know that Andrea is going to Verona
551	Female	23	BA	Italian	The speaker communicates to be certain that Andrea is going to Verona		The speaker communicates not to know the reasons why Andrea is going to Verona		The speaker communicates not to be certain that Andrea is going to Verona	7	The speaker communicates not to know that Andrea is going to Verona		The speaker communicates to be certain that Andrea is going to Verona		The speaker communicates not to be certain that Andrea is going to Verona	5
554	Female	57	Postgraduate studies (PhD, specialisations, etc.)	Italian	The speaker communicates to be certain that Andrea is going to Verona		The speaker communicates not to know the reasons why Andrea is going to Verona		The speaker communicates not to know that Andrea is going to Verona		The speaker communicates not to be certain that Andrea is going to Verona	3	The speaker communicates not to be certain that Andrea is going to Verona	5	The speaker communicates not to be certain that Andrea is going to Verona	4
556	Male	67	Postgraduate studies (PhD, specialisations, etc.)	Italian	The speaker communicates not to be certain that Andrea is going to Verona	1	The speaker communicates not to know the reasons why Andrea is going to Verona		The speaker communicates not to know that Andrea is going to Verona		The speaker communicates not to be certain that Andrea is going to Verona	1	The speaker communicates not to be certain that Andrea is going to Verona	1	The speaker communicates not to be certain that Andrea is going to Verona	1
571	Male	37	High school diploma	Italian	The speaker communicates to be certain that Andrea is going to Verona		The speaker communicates not to know the reasons why Andrea is going to Verona		The speaker communicates not to know that Andrea is going to Verona		The speaker communicates not to be certain that Andrea is going to Verona	2	The speaker communicates not to be certain that Andrea is going to Verona	3	The speaker communicates not to be certain that Andrea is going to Verona	4
573	Female	71	BA	Not Italian	The speaker communicates to be certain that Andrea is going to Verona		The speaker communicates not to be certain about the reasons why Andrea is going to Verona	10	The speaker communicates not to be certain that Andrea is going to Verona	10	The speaker communicates not to be certain that Andrea is going to Verona	1	The speaker communicates not to be certain that Andrea is going to Verona	10	The speaker communicates not to be certain that Andrea is going to Verona	7
576	Female	53	Postgraduate studies (PhD, specialisations, etc.)	Italian	The speaker communicates to be certain that Andrea is going to Verona		The speaker communicates not to know the reasons why Andrea is going to Verona		The speaker communicates not to know that Andrea is going to Verona		The speaker communicates not to be certain that Andrea is going to Verona	2	The speaker communicates not to be certain that Andrea is going to Verona	2	The speaker communicates not to be certain that Andrea is going to Verona	2
581	Female	45	Postgraduate studies (PhD, specialisations, etc.)	Italian	The speaker communicates to be certain that Andrea is going to Verona		The speaker communicates not to know the reasons why Andrea is going to Verona		The speaker communicates not to know that Andrea is going to Verona		The speaker communicates not to be certain that Andrea is going to Verona	3	The speaker communicates not to be certain that Andrea is going to Verona	8	The speaker communicates not to be certain that Andrea is going to Verona	1
599	Female	26	High school diploma	Italian	The speaker communicates to be certain that Andrea is going to Verona		The speaker communicates not to know the reasons why Andrea is going to Verona		The speaker communicates not to know that Andrea is going to Verona		The speaker communicates not to be certain that Andrea is going to Verona	3	The speaker communicates not to be certain that Andrea is going to Verona	3	The speaker communicates not to be certain that Andrea is going to Verona	4
600	Female	22	High school diploma	Italian	The speaker communicates to be certain that Andrea is going to Verona		The speaker communicates not to know the reasons why Andrea is going to Verona		The speaker communicates not to be certain that Andrea is going to Verona	7	The speaker communicates not to be certain that Andrea is going to Verona	4	The speaker communicates not to be certain that Andrea is going to Verona	5	The speaker communicates not to be certain that Andrea is going to Verona	6
613	Male	75	BA	Not Italian	The speaker communicates to be certain that Andrea is going to Verona		The speaker communicates not to know the reasons why Andrea is going to Verona		The speaker communicates not to know that Andrea is going to Verona		The speaker communicates not to be certain that Andrea is going to Verona	5	The speaker communicates not to be certain that Andrea is going to Verona	5	The speaker communicates not to be certain that Andrea is going to Verona	5
621	Female	22	High school diploma	Italian	The speaker communicates to be certain that Andrea is going to Verona		The speaker communicates not to know the reasons why Andrea is going to Verona		The speaker communicates not to be certain that Andrea is going to Verona	9	The speaker communicates not to be certain that Andrea is going to Verona	9	The speaker communicates not to be certain that Andrea is going to Verona	9	The speaker communicates not to be certain that Andrea is going to Verona	9
622	Female	31	High school diploma	Bilingual (two mother tongues, one of which is Italian)	The speaker communicates to be certain that Andrea is going to Verona		The speaker communicates not to know the reasons why Andrea is going to Verona		The speaker communicates not to know that Andrea is going to Verona		The speaker communicates not to be certain that Andrea is going to Verona	5	The speaker communicates not to be certain that Andrea is going to Verona	5	The speaker communicates not to be certain that Andrea is going to Verona	5
624	Female	36	MA	Italian	The speaker communicates to be certain that Andrea is going to Verona		The speaker communicates not to know the reasons why Andrea is going to Verona		The speaker communicates not to know that Andrea is going to Verona		The speaker communicates not to be certain that Andrea is going to Verona	4	The speaker communicates not to be certain that Andrea is going to Verona	5	The speaker communicates not to know that Andrea is going to Verona
628	Female	33	MA	Italian	The speaker communicates to be certain that Andrea is going to Verona		The speaker communicates not to know the reasons why Andrea is going to Verona		The speaker communicates not to be certain that Andrea is going to Verona	1	The speaker communicates not to know that Andrea is going to Verona		The speaker communicates not to know that Andrea is going to Verona		The speaker communicates not to be certain that Andrea is going to Verona	1
631	Female	29	Postgraduate studies (PhD, specialisations, etc.)	Italian	The speaker communicates to be certain that Andrea is going to Verona		The speaker communicates not to know the reasons why Andrea is going to Verona		The speaker communicates not to be certain that Andrea is going to Verona	1	The speaker communicates not to be certain that Andrea is going to Verona	6	The speaker communicates not to be certain that Andrea is going to Verona	4	The speaker communicates not to be certain that Andrea is going to Verona	4
634	Female	47	High school diploma	Italian	The speaker communicates to be certain that Andrea is going to Verona		The speaker communicates not to be certain about the reasons why Andrea is going to Verona	5	The speaker communicates not to be certain that Andrea is going to Verona	5	The speaker communicates not to be certain that Andrea is going to Verona	7	The speaker communicates not to be certain that Andrea is going to Verona	9	The speaker communicates not to be certain that Andrea is going to Verona	8
636	Male	31	BA	Italian	The speaker communicates to be certain that Andrea is going to Verona		The speaker communicates not to know the reasons why Andrea is going to Verona		The speaker communicates not to know that Andrea is going to Verona		The speaker communicates not to be certain that Andrea is going to Verona	6	The speaker communicates not to be certain that Andrea is going to Verona	4	The speaker communicates to be certain that Andrea is going to Verona
641	Female	21	High school diploma	Italian	The speaker communicates to be certain that Andrea is going to Verona		The speaker communicates not to know the reasons why Andrea is going to Verona		The speaker communicates not to be certain that Andrea is going to Verona	5	The speaker communicates not to be certain that Andrea is going to Verona	5	The speaker communicates to be certain that Andrea is going to Verona		The speaker communicates to be certain that Andrea is going to Verona
642	Female	27	MA	Italian	The speaker communicates to be certain that Andrea is going to Verona		The speaker communicates not to know the reasons why Andrea is going to Verona		The speaker communicates not to be certain that Andrea is going to Verona	1	The speaker communicates not to be certain that Andrea is going to Verona	1	The speaker communicates not to know that Andrea is going to Verona		The speaker communicates not to be certain that Andrea is going to Verona	1
647	Female	24	BA	Italian	The speaker communicates to be certain that Andrea is going to Verona		The speaker communicates not to know the reasons why Andrea is going to Verona		The speaker communicates not to know that Andrea is going to Verona		The speaker communicates not to be certain that Andrea is going to Verona	8	The speaker communicates not to be certain that Andrea is going to Verona	7	The speaker communicates not to be certain that Andrea is going to Verona	5
648	Female	27	BA	Italian	The speaker communicates to be certain that Andrea is going to Verona		The speaker communicates not to know the reasons why Andrea is going to Verona		The speaker communicates not to know that Andrea is going to Verona		The speaker communicates not to be certain that Andrea is going to Verona	8	The speaker communicates not to be certain that Andrea is going to Verona	3	The speaker communicates not to know that Andrea is going to Verona
649	Female	25	High school diploma	Italian	The speaker communicates to be certain that Andrea is going to Verona		The speaker communicates not to know the reasons why Andrea is going to Verona		The speaker communicates not to know that Andrea is going to Verona		The speaker communicates not to be certain that Andrea is going to Verona	7	The speaker communicates not to be certain that Andrea is going to Verona	3	The speaker communicates not to be certain that Andrea is going to Verona	5
650	Female	33	BA	Italian	The speaker communicates to be certain that Andrea is going to Verona		The speaker communicates not to know the reasons why Andrea is going to Verona		The speaker communicates not to be certain that Andrea is going to Verona	4	The speaker communicates not to be certain that Andrea is going to Verona	3	The speaker communicates not to be certain that Andrea is going to Verona	5	The speaker communicates not to be certain that Andrea is going to Verona	5
652	Female	26	MA	Italian	The speaker communicates to be certain that Andrea is going to Verona		The speaker communicates not to know the reasons why Andrea is going to Verona		The speaker communicates not to be certain that Andrea is going to Verona	5	The speaker communicates not to be certain that Andrea is going to Verona	4	The speaker communicates not to be certain that Andrea is going to Verona	1	The speaker communicates not to be certain that Andrea is going to Verona	2
653	Female	21	High school diploma	Italian	The speaker communicates to be certain that Andrea is going to Verona		The speaker communicates not to know the reasons why Andrea is going to Verona		The speaker communicates not to know that Andrea is going to Verona		The speaker communicates not to be certain that Andrea is going to Verona	7	The speaker communicates not to be certain that Andrea is going to Verona	5	The speaker communicates not to be certain that Andrea is going to Verona	6
654	Female	24	BA	Italian	The speaker communicates to be certain that Andrea is going to Verona		The speaker communicates not to know the reasons why Andrea is going to Verona		The speaker communicates not to know that Andrea is going to Verona		The speaker communicates not to be certain that Andrea is going to Verona	6	The speaker communicates not to be certain that Andrea is going to Verona	3	The speaker communicates to be certain that Andrea is going to Verona
655	Female	22	High school diploma	Italian	The speaker communicates to be certain that Andrea is going to Verona		The speaker communicates not to know the reasons why Andrea is going to Verona		The speaker communicates not to be certain that Andrea is going to Verona	10	The speaker communicates not to be certain that Andrea is going to Verona	5	The speaker communicates not to be certain that Andrea is going to Verona	1	The speaker communicates not to be certain that Andrea is going to Verona	1
656	Female	25	BA	Italian	The speaker communicates to be certain that Andrea is going to Verona		The speaker communicates not to know the reasons why Andrea is going to Verona		The speaker communicates not to be certain that Andrea is going to Verona	8	The speaker communicates not to be certain that Andrea is going to Verona	9	The speaker communicates not to be certain that Andrea is going to Verona	5	The speaker communicates not to be certain that Andrea is going to Verona	7
657	Male	25	BA	Italian	The speaker communicates to be certain that Andrea is going to Verona		The speaker communicates not to know the reasons why Andrea is going to Verona		The speaker communicates not to be certain that Andrea is going to Verona	7	The speaker communicates not to be certain that Andrea is going to Verona	8	The speaker communicates not to be certain that Andrea is going to Verona	5	The speaker communicates not to be certain that Andrea is going to Verona	8
658	Male	29	BA	Italian	The speaker communicates to be certain that Andrea is going to Verona		The speaker communicates not to know the reasons why Andrea is going to Verona		The speaker communicates not to be certain that Andrea is going to Verona	6	The speaker communicates not to be certain that Andrea is going to Verona	6	The speaker communicates not to know that Andrea is going to Verona		The speaker communicates not to be certain that Andrea is going to Verona	6
661	Female	31	BA	Italian	The speaker communicates to be certain that Andrea is going to Verona		The speaker communicates not to know the reasons why Andrea is going to Verona		The speaker communicates not to know that Andrea is going to Verona		The speaker communicates to be certain that Andrea is going to Verona		The speaker communicates not to be certain that Andrea is going to Verona	5	The speaker communicates not to be certain that Andrea is going to Verona	4
697	Female	73	MA	Italian	The speaker communicates to be certain that Andrea is going to Verona		The speaker communicates not to know the reasons why Andrea is going to Verona		The speaker communicates not to know that Andrea is going to Verona		The speaker communicates not to be certain that Andrea is going to Verona	5	The speaker communicates not to be certain that Andrea is going to Verona	5	The speaker communicates not to be certain that Andrea is going to Verona	5
698	Male	49	Postgraduate studies (PhD, specialisations, etc.)	Italian	The speaker communicates to be certain that Andrea is going to Verona		The speaker communicates not to know the reasons why Andrea is going to Verona		The speaker communicates not to know that Andrea is going to Verona		The speaker communicates not to be certain that Andrea is going to Verona	4	The speaker communicates not to be certain that Andrea is going to Verona	1	The speaker communicates not to be certain that Andrea is going to Verona	1
700	Male	43	Postgraduate studies (PhD, specialisations, etc.)	Italian	The speaker communicates to be certain that Andrea is going to Verona		The speaker communicates not to know the reasons why Andrea is going to Verona		The speaker communicates not to know that Andrea is going to Verona		The speaker communicates not to be certain that Andrea is going to Verona	1	The speaker communicates not to be certain that Andrea is going to Verona	1	The speaker communicates not to be certain that Andrea is going to Verona	1
703	Female	43	MA	Not Italian	The speaker communicates to be certain that Andrea is going to Verona		The speaker communicates not to know the reasons why Andrea is going to Verona		The speaker communicates not to be certain that Andrea is going to Verona	4	The speaker communicates not to be certain that Andrea is going to Verona	3	The speaker communicates not to be certain that Andrea is going to Verona	3	The speaker communicates not to be certain that Andrea is going to Verona	7
707	Female	31	MA	Italian	The speaker communicates to be certain that Andrea is going to Verona		The speaker communicates not to know the reasons why Andrea is going to Verona		The speaker communicates not to know that Andrea is going to Verona		The speaker communicates not to be certain that Andrea is going to Verona	7	The speaker communicates not to be certain that Andrea is going to Verona	8	The speaker communicates not to be certain that Andrea is going to Verona	8
711	Male	54	Postgraduate studies (PhD, specialisations, etc.)	Italian	The speaker communicates to be certain that Andrea is going to Verona		The speaker communicates not to know the reasons why Andrea is going to Verona		The speaker communicates not to be certain that Andrea is going to Verona	10	The speaker communicates not to be certain that Andrea is going to Verona	3	The speaker communicates to be certain that Andrea is going to Verona		The speaker communicates not to be certain that Andrea is going to Verona	1
712	Female	42	High school diploma	Italian	The speaker communicates to be certain that Andrea is going to Verona		The speaker communicates not to know the reasons why Andrea is going to Verona		The speaker communicates not to be certain that Andrea is going to Verona	9	The speaker communicates not to be certain that Andrea is going to Verona	5	The speaker communicates not to be certain that Andrea is going to Verona	6	The speaker communicates not to be certain that Andrea is going to Verona	3
713	Female	58	High school diploma	Italian	The speaker communicates to be certain that Andrea is going to Verona		The speaker communicates not to know the reasons why Andrea is going to Verona		The speaker communicates not to be certain that Andrea is going to Verona	5	The speaker communicates not to be certain that Andrea is going to Verona	5	The speaker communicates not to be certain that Andrea is going to Verona	1	The speaker communicates not to be certain that Andrea is going to Verona	1
716	Female	46	MA	Italian	The speaker communicates to be certain that Andrea is going to Verona		The speaker communicates not to know the reasons why Andrea is going to Verona		The speaker communicates not to know that Andrea is going to Verona		The speaker communicates not to be certain that Andrea is going to Verona	1	The speaker communicates not to know that Andrea is going to Verona		The speaker communicates not to be certain that Andrea is going to Verona	1
718	Female	37	High school diploma	Italian	The speaker communicates to be certain that Andrea is going to Verona		The speaker communicates not to know the reasons why Andrea is going to Verona		The speaker communicates not to be certain that Andrea is going to Verona	8	The speaker communicates not to be certain that Andrea is going to Verona	4	The speaker communicates to be certain that Andrea is going to Verona		The speaker communicates not to be certain that Andrea is going to Verona	3
720	Female	36	Postgraduate studies (PhD, specialisations, etc.)	Italian	The speaker communicates to be certain that Andrea is going to Verona		The speaker communicates not to know the reasons why Andrea is going to Verona		The speaker communicates not to know that Andrea is going to Verona		The speaker communicates not to be certain that Andrea is going to Verona	6	The speaker communicates not to be certain that Andrea is going to Verona	6	The speaker communicates not to be certain that Andrea is going to Verona	6
722	Female	42	Postgraduate studies (PhD, specialisations, etc.)	Italian	The speaker communicates to be certain that Andrea is going to Verona		The speaker communicates not to know the reasons why Andrea is going to Verona		The speaker communicates not to know that Andrea is going to Verona		The speaker communicates not to be certain that Andrea is going to Verona	4	The speaker communicates not to be certain that Andrea is going to Verona	3	The speaker communicates not to be certain that Andrea is going to Verona	4
743	Male	40	Postgraduate studies (PhD, specialisations, etc.)	Not Italian	The speaker communicates to be certain that Andrea is going to Verona		The speaker communicates not to know the reasons why Andrea is going to Verona		The speaker communicates not to be certain that Andrea is going to Verona	3	The speaker communicates not to be certain that Andrea is going to Verona	3	The speaker communicates not to be certain that Andrea is going to Verona	3	The speaker communicates not to be certain that Andrea is going to Verona	3
752	Female	70	MA	Italian	The speaker communicates to be certain that Andrea is going to Verona		The speaker communicates not to know the reasons why Andrea is going to Verona		The speaker communicates not to know that Andrea is going to Verona		The speaker communicates to be certain that Andrea is going to Verona		The speaker communicates not to be certain that Andrea is going to Verona	5	The speaker communicates to be certain that Andrea is going to Verona
754	Female	73	MA	Italian	The speaker communicates to be certain that Andrea is going to Verona		The speaker communicates not to know the reasons why Andrea is going to Verona		The speaker communicates not to know that Andrea is going to Verona		The speaker communicates not to be certain that Andrea is going to Verona	5	The speaker communicates to be certain that Andrea is going to Verona		The speaker communicates not to be certain that Andrea is going to Verona	7
758	Male	73	Postgraduate studies (PhD, specialisations, etc.)	Italian	The speaker communicates to be certain that Andrea is going to Verona		The speaker communicates not to be certain about the reasons why Andrea is going to Verona	5	The speaker communicates not to be certain that Andrea is going to Verona	5	The speaker communicates to be certain that Andrea is going to Verona		The speaker communicates to be certain that Andrea is going to Verona		The speaker communicates to be certain that Andrea is going to Verona
760	Male	37	High school diploma	Italian	The speaker communicates to be certain that Andrea is going to Verona		The speaker communicates not to know the reasons why Andrea is going to Verona		The speaker communicates not to be certain that Andrea is going to Verona	7	The speaker communicates not to be certain that Andrea is going to Verona	5	The speaker communicates not to be certain that Andrea is going to Verona	1	The speaker communicates not to be certain that Andrea is going to Verona	2
766	Male	45	MA	Italian	The speaker communicates to be certain that Andrea is going to Verona		The speaker communicates not to know the reasons why Andrea is going to Verona		The speaker communicates not to know that Andrea is going to Verona		The speaker communicates not to be certain that Andrea is going to Verona	3	The speaker communicates not to be certain that Andrea is going to Verona	5	The speaker communicates not to be certain that Andrea is going to Verona	5
768	Female	25	BA	Italian	The speaker communicates to be certain that Andrea is going to Verona		The speaker communicates not to be certain about the reasons why Andrea is going to Verona	10	The speaker communicates not to be certain that Andrea is going to Verona	6	The speaker communicates to be certain that Andrea is going to Verona		The speaker communicates not to be certain that Andrea is going to Verona	2	The speaker communicates not to be certain that Andrea is going to Verona	3
770	Female	24	BA	Italian	The speaker communicates to be certain that Andrea is going to Verona		The speaker communicates not to know the reasons why Andrea is going to Verona		The speaker communicates not to know that Andrea is going to Verona		The speaker communicates not to be certain that Andrea is going to Verona	6	The speaker communicates not to be certain that Andrea is going to Verona	5	The speaker communicates not to be certain that Andrea is going to Verona	6
